# Supplementary material for: Seeking the Amygdala: Novel Use of Diffusion Tensor Imaging to Delineate the Basolateral Amygdala
Source: Biomedicines. 2023 Feb 13;11(2):535. doi: 10.3390/biomedicines11020535 (PMC9953214; doi:10.3390/biomedicines11020535)
Supplement: Supplementary file 1 [file biomedicines-11-00535-s001.zip]

Archive with 1 entries (1 files):
- Supplemental Figures File 012323AJao.pdf
